# Supplementary material for: MicroRNA Signatures in Cartilage Ageing and Osteoarthritis
Source: Biomedicines. 2023 Apr 17;11(4):1189. doi: 10.3390/biomedicines11041189 (PMC10136140; doi:10.3390/biomedicines11041189)
Supplement: Supplementary file 1 [file biomedicines-11-01189-s001.zip › Supplementary Table 1.xlsx]

## Sheet: miRNAs_SNORD Primers
Name	Qiagen ID
SNORD68	MS00033712
miR-6786-5p	MS00046928
miR-107	MS00031255
miR-143-3p	MS00003514
miR-379-5p	MS00009653
miR-361-5p	MS00004032
miR-140-5p	MS00003500
miR-155-5p	MS00031486
miR-132-3p	MS00003458

## Sheet: Protein-coding gene Primers
Gene Name	Sequence
Glyceraldehyde 3-phosphate dehydrogenase (GAPDH)	F: TCGGAGTCAACGGATTTGGT
	R: TGAAGGGGTCATTGATGGCA
Collagen type II alpha 1 chain (COL2A1)	F: CCAGATTGAGAGCATCCGC
	R: CCAGTAGTCTCCACTCTTCCAC
Aggrecan (ACAN)	F: ACCGTCAGATACCCCATTGTG
	R: CATCGTAGGTCTCTGTTGATGGG
Matrix metallopeptidase 13 (MMP13)	F: GGAATTAAGGAGCATGGCGACT
	R: TCATCAAAATGGGCATCTCCTCC
A disintegrin and metalloproteinase with thrombospondin motifs 4 (ADAMTS4)	F: GGCTATGGGCACTGTCTCTTA
	R: AGCATCATAGTCCTTGCCAGG
Wingless-Related Integration Site 4 (WNT4)	F: AGGCAAGAAGAGGGAGATGAG
	R: TGGGTCTGGGGAGTGGTTA
Indian Hedgehog (IHH)	F: GAGAGCCTTCCAGGTCATCG
	R: CGTGTGATTGTCAGCCGTAAA
60S ribosomal protein L3 (RPL3)	F: TGCTCGTGTAGCCTTCTCTGTG
	R: GGTCATAGTCAGTGGAGGCATTG
