# Supplementary material for: MicroRNA Signatures in Cartilage Ageing and Osteoarthritis
Source: Biomedicines. 2023 Apr 17;11(4):1189. doi: 10.3390/biomedicines11041189 (PMC10136140; doi:10.3390/biomedicines11041189)
Supplement: Supplementary file 1 [file biomedicines-11-01189-s001.zip › Supplementary Table 2.xlsx]

## Sheet: DE prot. p<0.05mimic vs control
Protein ID	Gene Name	P value	T-statistic
P11413	G6PD	0.000322	11.5404
Q9Y678	COPG1	0.000732	-9.34029
P50991	CCT4	0.004404	-5.79679
Q07866	KLC1	0.005327	5.50022
P09871	C1S	0.005463	5.46192
P11387	TOP1	0.005622	-5.41861
Q9Y383	LUC7L2	0.005772	-5.37924
P08253	MMP2	0.007066	5.08303
P02792	FTL	0.007693	4.96241
Q96HY6	DDRGK1	0.007844	4.93513
P21796	VDAC1	0.007911	4.92333
Q9Y6N5	SQOR	0.009081	-4.73348
P51659	HSD17B4	0.010273	4.56845
O95433	AHSA1	0.01041	-4.55094
Q15233	NONO	0.010582	-4.52944
P17302	GJA1	0.010824	4.49977
P14550	AKR1A1	0.011041	4.474
Q3SY69	ALDH1L2	0.011281	4.44611
Q8NBJ5	COLGALT1	0.011311	-4.44265
Q96AZ6	ISG20	0.012599	-4.3047
Q13547	HDAC1	0.013085	-4.25698
P68431	H3C1	0.013131	-4.25261
Q13098	GPS1	0.013437	4.22378
P61758	VBP1	0.014133	-4.16106
P49773	HINT1	0.014288	-4.1476
P67812	SEC11A	0.014403	-4.13774
Q9UL25	RAB21	0.015146	-4.07614
P08174	CD55	0.015383	-4.0573
Q96S97	MYADM	0.015659	-4.03572
P60228	EIF3E	0.015752	-4.0286
P14678	SNRPB	0.016904	-3.94392
Q9UHB6	LIMA1	0.017461	-3.90541
P62913	RPL11	0.017514	3.90182
Q15637	SF1	0.017994	-3.86994
Q5T9A4	ATAD3B	0.018104	-3.86282
P29992	GNA11	0.018214	3.85568
P17936	IGFBP3	0.019169	-3.79602
O00622	CCN1	0.019274	-3.78969
P00450	CP	0.019582	3.7713
P08758	ANXA5	0.019871	3.75441
P27348	YWHAQ	0.01995	3.74982
P49591	SARS1	0.020372	3.72574
Q8TCT9	HM13	0.020929	-3.69487
P62280	RPS11	0.020939	-3.69433
Q8IXQ6	PARP9	0.021497	-3.66441
O95302	FKBP9	0.024072	3.53731
P23396	RPS3	0.024587	-3.51382
Q08257	CRYZ	0.025097	3.49114
P39023	RPL3	0.025697	-3.46516
Q96T51	RUFY1	0.025815	-3.4601
P09622	DLD	0.025958	-3.45408
Q96QK1	VPS35	0.026461	3.43309
Q9BXJ9	NAA15	0.026874	-3.41621
P35354	PTGS2	0.027714	-3.38277
Q9H488	POFUT1	0.028009	-3.37136
P07741	APRT	0.028046	-3.36992
P43490	NAMPT	0.028548	3.35077
P16615	ATP2A2	0.031647	-3.24089
P18510	IL1RN	0.032101	-3.22588
P36222	CHI3L1	0.032672	3.20734
Q15758	SLC1A5	0.032701	3.2064
Q9H4F8	SMOC1	0.032887	-3.20044
Q9Y6K5	OAS3	0.033132	-3.19267
Q9BRF8	CPPED1	0.034055	3.16394
P0DP23	CALM1	0.034057	-3.16388
P63104	YWHAZ	0.034853	3.13985
P31689	DNAJA1	0.03669	-3.08676
Q9NS69	TOMM22	0.037337	-3.06879
P36578	RPL4	0.03775	-3.05751
Q13526	PIN1	0.03814	-3.04699
Q9BTV4	TMEM43	0.039491	3.01153
Q01469	FABP5	0.041955	-2.95034
O95373	IPO7	0.042596	-2.9351
Q14103	HNRNPD	0.044061	-2.90128
Q9Y3A5	SBDS	0.044124	-2.89985
O00410	IPO5	0.0442	-2.89816
P60842	EIF4A1	0.044666	-2.88771
P08754	GNAI3	0.045856	2.86158
P25398	RPS12	0.045998	-2.85853
Q96A26	FAM162A	0.04622	-2.85375
Q9Y2W1	THRAP3	0.046755	-2.84238
Q05519	SRSF11	0.046876	-2.83983
P35268	RPL22	0.047159	-2.83388
Q96A72	MAGOHB	0.047517	-2.82642
E9PAV3	NACA	0.047521	2.82635
Q4ZHG4	FNDC1	0.049184	-2.79255
P12814	ACTN1	0.049379	2.78867
P05362	ICAM1	0.049861	-2.77916

## Sheet: DE prot. p<0.05inhib vs control
Protein ID	Gene Name	P value	T-statistic
Q00653	RTCB	0.000251908	12.2884
P83731	PSMA7	0.00106508	8.46958
Q9UQ35	SUCLG1	0.00110889	8.38073
Q92544	RPS14	0.00133712	7.97913
P46779	DPM3	0.00159125	7.62142
Q96PK6	PCNA	0.00255742	6.71722
P28070	RPL24	0.00380151	-6.03461
Q9H3P7	CZIB	0.00391921	5.98463
P61970	DIABLO	0.00434944	-5.81648
Q969V3	PPP2R1A	0.00751139	4.99605
Q9P2X0	FBL	0.00863544	4.80202
O14818	PABPC4	0.0104964	-4.54009
P62241	ARL3	0.0107055	4.51422
Q6RW13	RPS8	0.0107901	4.50393
Q9NTK5	PSMD10	0.0130182	4.26341
Q96HS1	CYFIP1	0.0138997	-4.18166
Q9Y3U8	COASY	0.014344	4.14279
P52565	SRSF3	0.0143816	-4.13957
Q8NE71	RPS4X	0.0146326	4.11831
P53597	TAP1	0.0165797	3.96704
Q13057	FLOT1	0.0171257	-3.92842
O15372	ACBD3	0.0172996	3.91644
P54920	SRRM2	0.0182371	3.8542
P62263	AGTRAP	0.0189653	3.80845
Q96AE4	RPL36	0.0212638	3.67679
Q9Y3C8	ATP13A1	0.0229397	3.59108
Q7L576	NUTF2	0.0230437	3.58601
Q9Y3I0	PRKRA	0.0237277	3.55332
O75569	EIF3H	0.0253609	3.47961
Q14247	PSMB4	0.0256061	3.46903
O60784	OXSR1	0.0279994	3.37171
O95747	CTTN	0.0294342	3.31797
Q13310	S100A6	0.030412	3.2831
Q03518	TOM1	0.030612	-3.27613
O75955	UFC1	0.0314472	3.24759
Q9HD20	CSTB	0.0325392	-3.2116
P22087	PGAM5	0.033746	3.17345
P30153	ARHGDIA	0.0338595	3.16995
Q9NWV4	SSBP1	0.0341166	3.16206
P62753	NCLN	0.0357923	3.1123
O75832	NAPA	0.0378642	3.05442
P36405	NFKB2	0.0386487	3.03347
Q04837	RPS6	0.0399126	3.00075
P62701	FUBP1	0.0405577	2.98451
O43681	RBM14	0.0407459	2.97983
P84103	OLA1	0.0421442	2.94582
P12004	TM9SF4	0.0430424	2.92466
Q9NR28	GET3	0.0432758	-2.91925
P06703	ABCF1	0.0460671	2.85704
P04080	RPL28	0.0483442	-2.80945
